# Supplementary material for: Thin Films of BaM Hexaferrite with an Inclined Orientation of the Easy Magnetization Axis: Crystal Structure and Magnetic Properties
Source: Nanomaterials (Basel). 2024 Nov 23;14(23):1883. doi: 10.3390/nano14231883 (PMC11643594; doi:10.3390/nano14231883)
Supplement: Supplementary file 1 [file nanomaterials-14-01883-s001.zip]

Archive with 1 entries (1 files):
- nanomaterials-3264990-supplementary.pdf
